# Supplementary material for: Cyclophilin Inhibitor Rencofilstat Combined with Proteasome Inhibitor Ixazomib Increases Proteotoxic Cell Death in Advanced Prostate Cancer Cells with Minimal Effects on Non-Cancer Cells
Source: Biomedicines. 2025 Oct 7;13(10):2442. doi: 10.3390/biomedicines13102442 (PMC12561735; doi:10.3390/biomedicines13102442)
Supplement: Supplementary file 1 [file biomedicines-13-02442-s001.zip]

Archive with 2 entries (2 files):
- Supplementary.pdf
- Uncropped Western Blots.pdf
